# Supplementary material for: The theory of massively repeated evolution and full identifications of cancer-driving nucleotides (CDNs)
Source: eLife. 2024 Dec 17;13:RP99340. doi: 10.7554/eLife.99340 (PMC11651657; doi:10.7554/eLife.99340)
Supplement: Table 2—source data 1. — ‘pMinor’ and ‘alpha’ correspond to (‘p, a’) as described in the main text. ‘Eu’ represents the average mutation rate per site per patient for the given cancer type (‘ccType’). ‘s2Expt’ ‘s3Expt’ ‘4’ ‘s5’ and ‘s6’ are the expected Si values for i = 2, 3, 4, 5, 6, respectively. ‘s2Obsv’ and ‘s3Obsv’ represent the observed Si values for S2 and S3. [file elife-99340-table2-data1.zip]

Archive with 1 entries (1 files):
- table2-source data 1.txt
